# Supplementary material for: HIV-1 Molecular Epidemiology in Guinea-Bissau, West Africa: Origin, Demography and Migrations
Source: PLoS One. 2011 Feb 18;6(2):e17025. doi: 10.1371/journal.pone.0017025 (PMC3041826; doi:10.1371/journal.pone.0017025)
Supplement: Video S3 — Temporal dynamics of spatial HIV-1 CRF02_AG diffusion between Guinea-Bissau and other African countries. (KML) [file pone.0017025.s008.kml]

<?xml version="1.0" encoding="UTF-8" standalone="no"?>
<kml xmlns="http://www.opengis.net/kml/2.2"><Document><name>sampleA_randomyear_aa_Align_ref_LosAlamos_cs_pure_new_refdating_HKY_gamma_25E6_RC_CS_migration_MCC.trees</name><open>1</open><Style id="CtoNW_part13_style"><LineStyle><color>ffff49b6</color><width>4.7307</width></LineStyle></Style><StyleMap id="msn_ylw-pushpin01"><Pair><key>normal</key><styleUrl>C:/DOCUME~1/ADMINI~1/SKRIVB~1/AG_COM~1.KML#sn_ylw-pushpin01</styleUrl></Pair><Pair><key>highlight</key><styleUrl>C:/DOCUME~1/ADMINI~1/SKRIVB~1/AG_COM~1.KML#sh_ylw-pushpin2</styleUrl></Pair></StyleMap><Style id="branch24_part12_style"><LineStyle><color>ffff54ab</color><width>4.66937</width></LineStyle></Style><Style id="branch26_part12_style"><LineStyle><color>ffff33cc</color><width>6.26604</width></LineStyle></Style><Style id="sn_ylw-pushpin1"><IconStyle><scale>1.1</scale><Icon><href>http://maps.google.com/mapfiles/kml/pushpin/ylw-pushpin.png</href></Icon><hotSpot x="20" y="2" xunits="pixels" yunits="pixels"></hotSpot></IconStyle></Style><Style id="branch24_part28_style"><LineStyle><color>ffff6b94</color><width>5.65069</width></LineStyle></Style><Style id="branch26_part38_style"><LineStyle><color>ffff6b94</color><width>6.76822</width></LineStyle></Style><Style id="branch24_part5_style"><LineStyle><color>ffff4ab5</color><width>4.24004</width></LineStyle></Style><Style id="CtoNW_part7_style"><LineStyle><color>ffff3ec1</color><width>4.3627</width></LineStyle></Style><Style id="branch26_part45_style"><LineStyle><color>ffff7a85</color><width>6.90343</width></LineStyle></Style><StyleMap id="msn_ylw-pushpin00"><Pair><key>normal</key><styleUrl>C:/DOCUME~1/ADMINI~1/SKRIVB~1/AG_COM~1.KML#sn_ylw-pushpin01</styleUrl></Pair><Pair><key>highlight</key><styleUrl>C:/DOCUME~1/ADMINI~1/SKRIVB~1/AG_COM~1.KML#sh_ylw-pushpin2</styleUrl></Pair></StyleMap><Style id="branch26_part39_style"><LineStyle><color>ffff6d92</color><width>6.78754</width></LineStyle></Style><Style id="branch24_part36_style"><LineStyle><color>ffff7788</color><width>6.14135</width></LineStyle></Style><StyleMap id="CtoNW_part1_style5"><Pair><key>normal</key><styleUrl>#CtoNW_part1_style300</styleUrl></Pair><Pair><key>highlight</key><styleUrl>#CtoNW_part1_style000</styleUrl></Pair></StyleMap><Style id="branch26_part15_style"><LineStyle><color>ffff39c6</color><width>6.32399</width></LineStyle></Style><Style id="branch26_part34_style"><LineStyle><color>ffff629d</color><width>6.69097</width></LineStyle></Style><Style id="CtoNW_part35_style"><LineStyle><color>ffff718e</color><width>6.08001</width></LineStyle></Style><Style id="branch24_part21_style"><LineStyle><color>ffff619e</color><width>5.22136</width></LineStyle></Style><Style id="branch24_part35_style"><LineStyle><color>ffff7689</color><width>6.08001</width></LineStyle></Style><Style id="branch24_part29_style"><LineStyle><color>ffff6d92</color><width>5.71202</width></LineStyle></Style><Style id="branch26_part11_style"><LineStyle><color>ffff31ce</color><width>6.24673</width></LineStyle></Style><Style id="branch24_part42_style"><LineStyle><color>ffff807f</color><width>6.50934</width></LineStyle></Style><StyleMap id="CtoNW_part1_style51"><Pair><key>normal</key><styleUrl>#CtoNW_part1_style300</styleUrl></Pair><Pair><key>highlight</key><styleUrl>#CtoNW_part1_style000</styleUrl></Pair></StyleMap><Style id="sn_ylw-pushpin21"><IconStyle><scale>1.1</scale><Icon><href>http://maps.google.com/mapfiles/kml/pushpin/ylw-pushpin.png</href></Icon><hotSpot x="20" y="2" xunits="pixels" yunits="pixels"></hotSpot></IconStyle></Style><Style id="CtoNW_part12_style"><LineStyle><color>ffff47b8</color><width>4.66937</width></LineStyle></Style><Style id="branch24_part9_style"><LineStyle><color>ffff50af</color><width>4.48537</width></LineStyle></Style><Style id="branch26_part17_style"><LineStyle><color>ffff3ec1</color><width>6.36262</width></LineStyle></Style><Style id="branch24_part43_style"><LineStyle><color>ffff817e</color><width>6.57067</width></LineStyle></Style><Style id="CtoNW_part15_style"><LineStyle><color>ffff4db2</color><width>4.85336</width></LineStyle></Style><Style id="CtoNW_part37_style"><LineStyle><color>ffff748b</color><width>6.20268</width></LineStyle></Style><Style id="branch24_part23_style"><LineStyle><color>ffff649b</color><width>5.34402</width></LineStyle></Style><Style id="sh_ylw-pushpin01"><IconStyle><scale>1.3</scale><Icon><href>http://maps.google.com/mapfiles/kml/pushpin/ylw-pushpin.png</href></Icon><hotSpot x="20" y="2" xunits="pixels" yunits="pixels"></hotSpot></IconStyle></Style><Style id="CtoNW_part1_style0"><LineStyle><color>ff00ff55</color><width>6</width></LineStyle></Style><StyleMap id="msn_ylw-pushpin50"><Pair><key>normal</key><styleUrl>#sn_ylw-pushpin210</styleUrl></Pair><Pair><key>highlight</key><styleUrl>#sh_ylw-pushpin100</styleUrl></Pair></StyleMap><StyleMap id="CtoNW_part1_style40"><Pair><key>normal</key><styleUrl>C:/DOCUME~1/ADMINI~1/SKRIVB~1/AG_COM~1.KML#CtoNW_part1_style2</styleUrl></Pair><Pair><key>highlight</key><styleUrl>C:/DOCUME~1/ADMINI~1/SKRIVB~1/AG_COM~1.KML#CtoNW_part1_style10</styleUrl></Pair></StyleMap><StyleMap id="msn_ylw-pushpin5"><Pair><key>normal</key><styleUrl>#sn_ylw-pushpin210</styleUrl></Pair><Pair><key>highlight</key><styleUrl>#sh_ylw-pushpin100</styleUrl></Pair></StyleMap><Style id="branch26_part10_style"><LineStyle><color>ffff2ed1</color><width>6.22741</width></LineStyle></Style><Style id="branch26_part26_style"><LineStyle><color>ffff51ae</color><width>6.53645</width></LineStyle></Style><Style id="CtoNW_part1_style000"><LineStyle><color>ff00ff55</color><width>6</width></LineStyle></Style><Style id="CtoNW_part1_style"><LineStyle><color>ffff34cb</color><width>3.99471</width></LineStyle></Style><Style id="branch26_part32_style"><LineStyle><color>ffff5ea1</color><width>6.65234</width></LineStyle></Style><Style id="sh_ylw-pushpin100"><IconStyle><scale>1.3</scale><Icon><href>http://maps.google.com/mapfiles/kml/pushpin/ylw-pushpin.png</href></Icon><hotSpot x="20" y="2" xunits="pixels" yunits="pixels"></hotSpot></IconStyle></Style><Style id="CtoNW_part1_style10"><LineStyle><color>ff0000ff</color><width>6</width></LineStyle></Style><Style id="sn_ylw-pushpin4"><IconStyle><scale>1.1</scale><Icon><href>http://maps.google.com/mapfiles/kml/pushpin/ylw-pushpin.png</href></Icon><hotSpot x="20" y="2" xunits="pixels" yunits="pixels"></hotSpot></IconStyle></Style><Style id="sh_ylw-pushpin20"><IconStyle><scale>1.3</scale><Icon><href>http://maps.google.com/mapfiles/kml/pushpin/ylw-pushpin.png</href></Icon><hotSpot x="20" y="2" xunits="pixels" yunits="pixels"></hotSpot></IconStyle></Style><Style id="CtoNW_part41_style"><LineStyle><color>ffff7b84</color><width>6.44801</width></LineStyle></Style><Style id="branch26_part24_style"><LineStyle><color>ffff4db2</color><width>6.49782</width></LineStyle></Style><Style id="sn_ylw-pushpin"><IconStyle><scale>1.1</scale><Icon><href>http://maps.google.com/mapfiles/kml/pushpin/ylw-pushpin.png</href></Icon><hotSpot x="20" y="2" xunits="pixels" yunits="pixels"></hotSpot></IconStyle></Style><Style id="branch26_part35_style"><LineStyle><color>ffff649b</color><width>6.71028</width></LineStyle></Style><Style id="CtoNW_part9_style"><LineStyle><color>ffff42bd</color><width>4.48537</width></LineStyle></Style><Style id="branch24_part41_style"><LineStyle><color>ffff7e81</color><width>6.44801</width></LineStyle></Style><Style id="branch24_part3_style"><LineStyle><color>ffff47b8</color><width>4.11737</width></LineStyle></Style><Style id="branch24_part45_style"><LineStyle><color>ffff847b</color><width>6.69334</width></LineStyle></Style><Style id="sn_ylw-pushpin0"><IconStyle><scale>1.1</scale><Icon><href>http://maps.google.com/mapfiles/kml/pushpin/ylw-pushpin.png</href></Icon><hotSpot x="20" y="2" xunits="pixels" yunits="pixels"></hotSpot></IconStyle></Style><Style id="CtoNW_part24_style"><LineStyle><color>ffff5da2</color><width>5.40536</width></LineStyle></Style><Style id="sh_ylw-pushpin3"><IconStyle><scale>1.3</scale><Icon><href>http://maps.google.com/mapfiles/kml/pushpin/ylw-pushpin.png</href></Icon><hotSpot x="20" y="2" xunits="pixels" yunits="pixels"></hotSpot></IconStyle></Style><Style id="branch26_part14_style"><LineStyle><color>ffff37c8</color><width>6.30467</width></LineStyle></Style><Style id="CtoNW_part33_style"><LineStyle><color>ffff6d92</color><width>5.95735</width></LineStyle></Style><Style id="branch26_part7_style"><LineStyle><color>ffff28d7</color><width>6.16947</width></LineStyle></Style><Style id="branch24_part34_style"><LineStyle><color>ffff748b</color><width>6.01868</width></LineStyle></Style><Style id="branch26_part50_style"><LineStyle><color>ffff857a</color><width>7</width></LineStyle></Style><Style id="CtoNW_part34_style"><LineStyle><color>ffff6f90</color><width>6.01868</width></LineStyle></Style><Style id="CtoNW_part28_style"><LineStyle><color>ffff649b</color><width>5.65069</width></LineStyle></Style><Style id="branch24_part39_style"><LineStyle><color>ffff7b84</color><width>6.32534</width></LineStyle></Style><Style id="branch24_part18_style"><LineStyle><color>ffff5da2</color><width>5.03736</width></LineStyle></Style><Style id="CtoNW_part19_style"><LineStyle><color>ffff54ab</color><width>5.09869</width></LineStyle></Style><Style id="sh_ylw-pushpin11"><IconStyle><scale>1.3</scale><Icon><href>http://maps.google.com/mapfiles/kml/pushpin/ylw-pushpin.png</href></Icon><hotSpot x="20" y="2" xunits="pixels" yunits="pixels"></hotSpot></IconStyle></Style><Style id="CtoNW_part1_style2"><LineStyle><color>ff0000ff</color><width>6</width></LineStyle></Style><Style id="CtoNW_part11_style"><LineStyle><color>ffff46b9</color><width>4.60803</width></LineStyle></Style><Style id="branch24_part47_style"><LineStyle><color>ffff8778</color><width>6.816</width></LineStyle></Style><Style id="branch26_part1_style"><LineStyle><color>ffff1be4</color><width>6.05358</width></LineStyle></Style><Style id="CtoNW_part4_style"><LineStyle><color>ffff39c6</color><width>4.17871</width></LineStyle></Style><Style id="branch24_part31_style"><LineStyle><color>ffff708f</color><width>5.83468</width></LineStyle></Style><Style id="branch24_part10_style"><LineStyle><color>ffff51ae</color><width>4.5467</width></LineStyle></Style><Style id="branch26_part9_style"><LineStyle><color>ffff2cd3</color><width>6.2081</width></LineStyle></Style><Style id="CtoNW_part22_style"><LineStyle><color>ffff59a6</color><width>5.28269</width></LineStyle></Style><Style id="branch26_part13_style"><LineStyle><color>ffff35ca</color><width>6.28536</width></LineStyle></Style><Style id="branch26_part30_style"><LineStyle><color>ffff5aa5</color><width>6.61371</width></LineStyle></Style><Style id="CtoNW_part2_style"><LineStyle><color>ffff36c9</color><width>4.05604</width></LineStyle></Style><Style id="CtoNW_part39_style"><LineStyle><color>ffff7887</color><width>6.32534</width></LineStyle></Style><Style id="branch26_part27_style"><LineStyle><color>ffff53ac</color><width>6.55576</width></LineStyle></Style><Style id="CtoNW_part32_style"><LineStyle><color>ffff6b94</color><width>5.89602</width></LineStyle></Style><Style id="branch24_part33_style"><LineStyle><color>ffff738c</color><width>5.95735</width></LineStyle></Style><Style id="branch24_part32_style"><LineStyle><color>ffff718e</color><width>5.89602</width></LineStyle></Style><Style id="branch24_part20_style"><LineStyle><color>ffff609f</color><width>5.16003</width></LineStyle></Style><StyleMap id="msn_ylw-pushpin10"><Pair><key>normal</key><styleUrl>C:/DOCUME~1/ADMINI~1/SKRIVB~1/AG_COM~1.KML#sn_ylw-pushpin10</styleUrl></Pair><Pair><key>highlight</key><styleUrl>C:/DOCUME~1/ADMINI~1/SKRIVB~1/AG_COM~1.KML#sh_ylw-pushpin4</styleUrl></Pair></StyleMap><Style id="branch26_part41_style"><LineStyle><color>ffff718e</color><width>6.82617</width></LineStyle></Style><Style id="sn_ylw-pushpin30"><IconStyle><scale>1.1</scale><Icon><href>http://maps.google.com/mapfiles/kml/pushpin/ylw-pushpin.png</href></Icon><hotSpot x="20" y="2" xunits="pixels" yunits="pixels"></hotSpot></IconStyle></Style><Style id="CtoNW_part46_style"><LineStyle><color>ffff847b</color><width>6.75467</width></LineStyle></Style><Style id="branch24_part2_style"><LineStyle><color>ffff46b9</color><width>4.05604</width></LineStyle></Style><Style id="branch24_part15_style"><LineStyle><color>ffff58a7</color><width>4.85336</width></LineStyle></Style><Style id="CtoNW_part10_style"><LineStyle><color>ffff44bb</color><width>4.5467</width></LineStyle></Style><Style id="sn_ylw-pushpin00"><IconStyle><scale>1.1</scale><Icon><href>http://maps.google.com/mapfiles/kml/pushpin/ylw-pushpin.png</href></Icon><hotSpot x="20" y="2" xunits="pixels" yunits="pixels"></hotSpot></IconStyle></Style><Style id="branch24_part24_style"><LineStyle><color>ffff6699</color><width>5.40536</width></LineStyle></Style><Style id="branch26_part47_style"><LineStyle><color>ffff7e81</color><width>6.94206</width></LineStyle></Style><Style id="sn_ylw-pushpin10"><IconStyle><scale>1.1</scale><Icon><href>http://maps.google.com/mapfiles/kml/pushpin/ylw-pushpin.png</href></Icon><hotSpot x="20" y="2" xunits="pixels" yunits="pixels"></hotSpot></IconStyle></Style><Style id="sh_ylw-pushpin010"><IconStyle><scale>1.3</scale><Icon><href>http://maps.google.com/mapfiles/kml/pushpin/ylw-pushpin.png</href></Icon><hotSpot x="20" y="2" xunits="pixels" yunits="pixels"></hotSpot></IconStyle></Style><StyleMap id="msn_ylw-pushpin3"><Pair><key>normal</key><styleUrl>#sn_ylw-pushpin210</styleUrl></Pair><Pair><key>highlight</key><styleUrl>#sh_ylw-pushpin100</styleUrl></Pair></StyleMap><Style id="CtoNW_part36_style"><LineStyle><color>ffff728d</color><width>6.14135</width></LineStyle></Style><Style id="CtoNW_part1_style30"><LineStyle><color>ff00ff55</color><width>6</width></LineStyle></Style><Style id="CtoNW_part1_style0000"><LineStyle><color>ff00ff55</color><width>6</width></LineStyle></Style><Style id="CtoNW_part1_style20"><LineStyle><color>ff0000ff</color><width>6</width></LineStyle></Style><Style id="CtoNW_part20_style"><LineStyle><color>ffff56a9</color><width>5.16003</width></LineStyle></Style><Style id="sh_ylw-pushpin4"><IconStyle><scale>1.3</scale><Icon><href>http://maps.google.com/mapfiles/kml/pushpin/ylw-pushpin.png</href></Icon><hotSpot x="20" y="2" xunits="pixels" yunits="pixels"></hotSpot></IconStyle></Style><Style id="branch26_part21_style"><LineStyle><color>ffff46b9</color><width>6.43987</width></LineStyle></Style><Style id="sh_ylw-pushpin0100"><IconStyle><scale>1.3</scale><Icon><href>http://maps.google.com/mapfiles/kml/pushpin/ylw-pushpin.png</href></Icon><hotSpot x="20" y="2" xunits="pixels" yunits="pixels"></hotSpot></IconStyle></Style><Style id="sh_ylw-pushpin00"><IconStyle><scale>1.3</scale><Icon><href>http://maps.google.com/mapfiles/kml/pushpin/ylw-pushpin.png</href></Icon><hotSpot x="20" y="2" xunits="pixels" yunits="pixels"></hotSpot></IconStyle></Style><Style id="branch24_part27_style"><LineStyle><color>ffff6a95</color><width>5.58935</width></LineStyle></Style><Style id="branch24_part49_style"><LineStyle><color>ffff8a75</color><width>6.93867</width></LineStyle></Style><Style id="sn_ylw-pushpin40"><IconStyle><scale>1.1</scale><Icon><href>http://maps.google.com/mapfiles/kml/pushpin/ylw-pushpin.png</href></Icon><hotSpot x="20" y="2" xunits="pixels" yunits="pixels"></hotSpot></IconStyle></Style><Style id="CtoNW_part29_style"><LineStyle><color>ffff6699</color><width>5.71202</width></LineStyle></Style><Style id="branch26_part8_style"><LineStyle><color>ffff2ad5</color><width>6.18878</width></LineStyle></Style><Style id="branch26_part48_style"><LineStyle><color>ffff807f</color><width>6.96137</width></LineStyle></Style><Style id="sh_ylw-pushpin0"><IconStyle><scale>1.3</scale><Icon><href>http://maps.google.com/mapfiles/kml/pushpin/ylw-pushpin.png</href></Icon><hotSpot x="20" y="2" xunits="pixels" yunits="pixels"></hotSpot></IconStyle></Style><Style id="branch24_part4_style"><LineStyle><color>ffff48b7</color><width>4.17871</width></LineStyle></Style><Style id="branch24_part40_style"><LineStyle><color>ffff7d82</color><width>6.38668</width></LineStyle></Style><Style id="branch24_part1_style"><LineStyle><color>ffff44bb</color><width>3.99471</width></LineStyle></Style><Style id="branch24_part44_style"><LineStyle><color>ffff837c</color><width>6.63201</width></LineStyle></Style><Style id="branch24_part16_style"><LineStyle><color>ffff5aa5</color><width>4.9147</width></LineStyle></Style><Style id="sh_ylw-pushpin"><IconStyle><scale>1.3</scale><Icon><href>http://maps.google.com/mapfiles/kml/pushpin/ylw-pushpin.png</href></Icon><hotSpot x="20" y="2" xunits="pixels" yunits="pixels"></hotSpot></IconStyle></Style><Style id="branch24_part14_style"><LineStyle><color>ffff57a8</color><width>4.79203</width></LineStyle></Style><Style id="branch26_part42_style"><LineStyle><color>ffff738c</color><width>6.84548</width></LineStyle></Style><Style id="branch24_part7_style"><LineStyle><color>ffff4db2</color><width>4.3627</width></LineStyle></Style><StyleMap id="msn_ylw-pushpin200"><Pair><key>normal</key><styleUrl>#sn_ylw-pushpin4</styleUrl></Pair><Pair><key>highlight</key><styleUrl>#sh_ylw-pushpin010</styleUrl></Pair></StyleMap><Style id="CtoNW_part14_style"><LineStyle><color>ffff4bb4</color><width>4.79203</width></LineStyle></Style><Style id="branch26_part37_style"><LineStyle><color>ffff6996</color><width>6.74891</width></LineStyle></Style><Style id="sh_ylw-pushpin1"><IconStyle><scale>1.3</scale><Icon><href>http://maps.google.com/mapfiles/kml/pushpin/ylw-pushpin.png</href></Icon><hotSpot x="20" y="2" xunits="pixels" yunits="pixels"></hotSpot></IconStyle></Style><StyleMap id="msn_ylw-pushpin"><Pair><key>normal</key><styleUrl>#sn_ylw-pushpin30</styleUrl></Pair><Pair><key>highlight</key><styleUrl>#sh_ylw-pushpin12</styleUrl></Pair></StyleMap><Style id="sn_ylw-pushpin3"><IconStyle><scale>1.1</scale><Icon><href>http://maps.google.com/mapfiles/kml/pushpin/ylw-pushpin.png</href></Icon><hotSpot x="20" y="2" xunits="pixels" yunits="pixels"></hotSpot></IconStyle></Style><StyleMap id="msn_ylw-pushpin4"><Pair><key>normal</key><styleUrl>C:/DOCUME~1/ADMINI~1/SKRIVB~1/AG_COM~1.KML#sn_ylw-pushpin0</styleUrl></Pair><Pair><key>highlight</key><styleUrl>C:/DOCUME~1/ADMINI~1/SKRIVB~1/AG_COM~1.KML#sh_ylw-pushpin3</styleUrl></Pair></StyleMap><Style id="branch26_part3_style"><LineStyle><color>ffff1fe0</color><width>6.09221</width></LineStyle></Style><Style id="sn_ylw-pushpin300"><IconStyle><scale>1.1</scale><Icon><href>http://maps.google.com/mapfiles/kml/pushpin/ylw-pushpin.png</href></Icon><hotSpot x="20" y="2" xunits="pixels" yunits="pixels"></hotSpot></IconStyle></Style><Style id="branch26_part20_style"><LineStyle><color>ffff44bb</color><width>6.42056</width></LineStyle></Style><Style id="branch24_part13_style"><LineStyle><color>ffff56a9</color><width>4.7307</width></LineStyle></Style><Style id="CtoNW_part18_style"><LineStyle><color>ffff52ad</color><width>5.03736</width></LineStyle></Style><Style id="branch24_part37_style"><LineStyle><color>ffff7887</color><width>6.20268</width></LineStyle></Style><Style id="CtoNW_part31_style"><LineStyle><color>ffff6996</color><width>5.83468</width></LineStyle></Style><Style id="sn_ylw-pushpin20"><IconStyle><scale>1.1</scale><Icon><href>http://maps.google.com/mapfiles/kml/pushpin/ylw-pushpin.png</href></Icon><hotSpot x="20" y="2" xunits="pixels" yunits="pixels"></hotSpot></IconStyle></Style><Style id="CtoNW_part27_style"><LineStyle><color>ffff629d</color><width>5.58935</width></LineStyle></Style><Style id="sn_ylw-pushpin2"><IconStyle><scale>1.1</scale><Icon><href>http://maps.google.com/mapfiles/kml/pushpin/ylw-pushpin.png</href></Icon><hotSpot x="20" y="2" xunits="pixels" yunits="pixels"></hotSpot></IconStyle></Style><Style id="CtoNW_part1_style00"><LineStyle><color>ff00ff55</color><width>6</width></LineStyle></Style><Style id="branch24_part26_style"><LineStyle><color>ffff6897</color><width>5.52802</width></LineStyle></Style><Style id="branch24_part48_style"><LineStyle><color>ffff8877</color><width>6.87734</width></LineStyle></Style><Style id="CtoNW_part1_style3"><LineStyle><color>ff00ff55</color><width>6</width></LineStyle></Style><Style id="CtoNW_part23_style"><LineStyle><color>ffff5ba4</color><width>5.34402</width></LineStyle></Style><Style id="CtoNW_part26_style"><LineStyle><color>ffff609f</color><width>5.52802</width></LineStyle></Style><Style id="CtoNW_part1_style1"><LineStyle><color>ff0000ff</color><width>6</width></LineStyle></Style><Style id="CtoNW_part45_style"><LineStyle><color>ffff827d</color><width>6.69334</width></LineStyle></Style><Style id="CtoNW_part50_style"><LineStyle><color>ffff8b74</color><width>7</width></LineStyle></Style><Style id="branch26_part4_style"><LineStyle><color>ffff22dd</color><width>6.11152</width></LineStyle></Style><StyleMap id="msn_ylw-pushpin0"><Pair><key>normal</key><styleUrl>#sn_ylw-pushpin30</styleUrl></Pair><Pair><key>highlight</key><styleUrl>#sh_ylw-pushpin12</styleUrl></Pair></StyleMap><Style id="branch24_part25_style"><LineStyle><color>ffff6798</color><width>5.46669</width></LineStyle></Style><Style id="CtoNW_part43_style"><LineStyle><color>ffff7f80</color><width>6.57067</width></LineStyle></Style><Style id="sh_ylw-pushpin2"><IconStyle><scale>1.3</scale><Icon><href>http://maps.google.com/mapfiles/kml/pushpin/ylw-pushpin.png</href></Icon><hotSpot x="20" y="2" xunits="pixels" yunits="pixels"></hotSpot></IconStyle></Style><StyleMap id="CtoNW_part1_style50"><Pair><key>normal</key><styleUrl>#CtoNW_part1_style300</styleUrl></Pair><Pair><key>highlight</key><styleUrl>#CtoNW_part1_style000</styleUrl></Pair></StyleMap><Style id="sh_ylw-pushpin1000"><IconStyle><scale>1.3</scale><Icon><href>http://maps.google.com/mapfiles/kml/pushpin/ylw-pushpin.png</href></Icon><hotSpot x="20" y="2" xunits="pixels" yunits="pixels"></hotSpot></IconStyle></Style><Style id="branch26_part36_style"><LineStyle><color>ffff6699</color><width>6.72959</width></LineStyle></Style><Style id="sn_ylw-pushpin210"><IconStyle><scale>1.1</scale><Icon><href>http://maps.google.com/mapfiles/kml/pushpin/ylw-pushpin.png</href></Icon><hotSpot x="20" y="2" xunits="pixels" yunits="pixels"></hotSpot></IconStyle></Style><Style id="CtoNW_part38_style"><LineStyle><color>ffff7689</color><width>6.26401</width></LineStyle></Style><Style id="branch26_part44_style"><LineStyle><color>ffff7887</color><width>6.88411</width></LineStyle></Style><Style id="sh_ylw-pushpin10"><IconStyle><scale>1.3</scale><Icon><href>http://maps.google.com/mapfiles/kml/pushpin/ylw-pushpin.png</href></Icon><hotSpot x="20" y="2" xunits="pixels" yunits="pixels"></hotSpot></IconStyle></Style><Style id="CtoNW_part8_style"><LineStyle><color>ffff40bf</color><width>4.42404</width></LineStyle></Style><Style id="branch26_part31_style"><LineStyle><color>ffff5ca3</color><width>6.63302</width></LineStyle></Style><StyleMap id="CtoNW_part1_style52"><Pair><key>normal</key><styleUrl>#CtoNW_part1_style300</styleUrl></Pair><Pair><key>highlight</key><styleUrl>#CtoNW_part1_style000</styleUrl></Pair></StyleMap><Style id="branch24_part38_style"><LineStyle><color>ffff7a85</color><width>6.26401</width></LineStyle></Style><Style id="branch26_part46_style"><LineStyle><color>ffff7c83</color><width>6.92274</width></LineStyle></Style><StyleMap id="msn_ylw-pushpin51"><Pair><key>normal</key><styleUrl>#sn_ylw-pushpin210</styleUrl></Pair><Pair><key>highlight</key><styleUrl>#sh_ylw-pushpin100</styleUrl></Pair></StyleMap><Style id="branch26_part22_style"><LineStyle><color>ffff48b7</color><width>6.45919</width></LineStyle></Style><Style id="branch26_part6_style"><LineStyle><color>ffff26d9</color><width>6.15015</width></LineStyle></Style><Style id="CtoNW_part21_style"><LineStyle><color>ffff57a8</color><width>5.22136</width></LineStyle></Style><Style id="branch24_part11_style"><LineStyle><color>ffff53ac</color><width>4.60803</width></LineStyle></Style><Style id="branch24_part22_style"><LineStyle><color>ffff639c</color><width>5.28269</width></LineStyle></Style><Style id="branch24_part8_style"><LineStyle><color>ffff4eb1</color><width>4.42404</width></LineStyle></Style><Style id="branch26_part18_style"><LineStyle><color>ffff40bf</color><width>6.38193</width></LineStyle></Style><Style id="CtoNW_part48_style"><LineStyle><color>ffff8877</color><width>6.87734</width></LineStyle></Style><StyleMap id="msn_ylw-pushpin20"><Pair><key>normal</key><styleUrl>#sn_ylw-pushpin4</styleUrl></Pair><Pair><key>highlight</key><styleUrl>#sh_ylw-pushpin010</styleUrl></Pair></StyleMap><Style id="CtoNW_part6_style"><LineStyle><color>ffff3dc2</color><width>4.30137</width></LineStyle></Style><Style id="CtoNW_part44_style"><LineStyle><color>ffff817e</color><width>6.63201</width></LineStyle></Style><Style id="CtoNW_part42_style"><LineStyle><color>ffff7d82</color><width>6.50934</width></LineStyle></Style><Style id="CtoNW_part40_style"><LineStyle><color>ffff7986</color><width>6.38668</width></LineStyle></Style><Style id="sh_ylw-pushpin12"><IconStyle><scale>1.3</scale><Icon><href>http://maps.google.com/mapfiles/kml/pushpin/ylw-pushpin.png</href></Icon><hotSpot x="20" y="2" xunits="pixels" yunits="pixels"></hotSpot></IconStyle></Style><Style id="CtoNW_part3_style"><LineStyle><color>ffff37c8</color><width>4.11737</width></LineStyle></Style><Style id="branch24_part30_style"><LineStyle><color>ffff6e91</color><width>5.77335</width></LineStyle></Style><Style id="CtoNW_part30_style"><LineStyle><color>ffff6897</color><width>5.77335</width></LineStyle></Style><Style id="branch24_part17_style"><LineStyle><color>ffff5ba4</color><width>4.97603</width></LineStyle></Style><Style id="branch24_part46_style"><LineStyle><color>ffff8679</color><width>6.75467</width></LineStyle></Style><Style id="branch24_part19_style"><LineStyle><color>ffff5ea1</color><width>5.09869</width></LineStyle></Style><Style id="CtoNW_part49_style"><LineStyle><color>ffff8a75</color><width>6.93867</width></LineStyle></Style><Style id="CtoNW_part47_style"><LineStyle><color>ffff8679</color><width>6.816</width></LineStyle></Style><Style id="CtoNW_part1_style300"><LineStyle><color>ff00ff55</color><width>6</width></LineStyle></Style><Style id="branch26_part33_style"><LineStyle><color>ffff609f</color><width>6.67165</width></LineStyle></Style><Style id="branch26_part16_style"><LineStyle><color>ffff3bc4</color><width>6.3433</width></LineStyle></Style><Style id="CtoNW_part1_style3000"><LineStyle><color>ff00ff55</color><width>6</width></LineStyle></Style><Style id="branch26_part19_style"><LineStyle><color>ffff42bd</color><width>6.40124</width></LineStyle></Style><Style id="sn_ylw-pushpin400"><IconStyle><scale>1.1</scale><Icon><href>http://maps.google.com/mapfiles/kml/pushpin/ylw-pushpin.png</href></Icon><hotSpot x="20" y="2" xunits="pixels" yunits="pixels"></hotSpot></IconStyle></Style><StyleMap id="msn_ylw-pushpin02"><Pair><key>normal</key><styleUrl>#sn_ylw-pushpin30</styleUrl></Pair><Pair><key>highlight</key><styleUrl>#sh_ylw-pushpin12</styleUrl></Pair></StyleMap><StyleMap id="CtoNW_part1_style4"><Pair><key>normal</key><styleUrl>C:/DOCUME~1/ADMINI~1/SKRIVB~1/AG_COM~1.KML#CtoNW_part1_style2</styleUrl></Pair><Pair><key>highlight</key><styleUrl>C:/DOCUME~1/ADMINI~1/SKRIVB~1/AG_COM~1.KML#CtoNW_part1_style10</styleUrl></Pair></StyleMap><StyleMap id="msn_ylw-pushpin1"><Pair><key>normal</key><styleUrl>C:/DOCUME~1/ADMINI~1/SKRIVB~1/AG_COM~1.KML#sn_ylw-pushpin10</styleUrl></Pair><Pair><key>highlight</key><styleUrl>C:/DOCUME~1/ADMINI~1/SKRIVB~1/AG_COM~1.KML#sh_ylw-pushpin4</styleUrl></Pair></StyleMap><Style id="branch26_part40_style"><LineStyle><color>ffff6f90</color><width>6.80685</width></LineStyle></Style><Style id="branch26_part29_style"><LineStyle><color>ffff57a8</color><width>6.59439</width></LineStyle></Style><Style id="CtoNW_part17_style"><LineStyle><color>ffff50af</color><width>4.97603</width></LineStyle></Style><Style id="branch24_part50_style"><LineStyle><color>ffff8b74</color><width>7</width></LineStyle></Style><Style id="sn_ylw-pushpin01"><IconStyle><scale>1.1</scale><Icon><href>http://maps.google.com/mapfiles/kml/pushpin/ylw-pushpin.png</href></Icon><hotSpot x="20" y="2" xunits="pixels" yunits="pixels"></hotSpot></IconStyle></Style><Style id="CtoNW_part5_style"><LineStyle><color>ffff3bc4</color><width>4.24004</width></LineStyle></Style><Style id="branch26_part25_style"><LineStyle><color>ffff4fb0</color><width>6.51713</width></LineStyle></Style><Style id="branch26_part28_style"><LineStyle><color>ffff55aa</color><width>6.57508</width></LineStyle></Style><Style id="CtoNW_part25_style"><LineStyle><color>ffff5fa0</color><width>5.46669</width></LineStyle></Style><Style id="branch26_part2_style"><LineStyle><color>ffff1de2</color><width>6.0729</width></LineStyle></Style><StyleMap id="msn_ylw-pushpin2"><Pair><key>normal</key><styleUrl>#sn_ylw-pushpin4</styleUrl></Pair><Pair><key>highlight</key><styleUrl>#sh_ylw-pushpin010</styleUrl></Pair></StyleMap><Style id="branch26_part49_style"><LineStyle><color>ffff827d</color><width>6.98069</width></LineStyle></Style><Style id="branch26_part5_style"><LineStyle><color>ffff24db</color><width>6.13084</width></LineStyle></Style><Style id="branch24_part6_style"><LineStyle><color>ffff4bb4</color><width>4.30137</width></LineStyle></Style><Style id="branch26_part23_style"><LineStyle><color>ffff4ab5</color><width>6.4785</width></LineStyle></Style><Style id="CtoNW_part16_style"><LineStyle><color>ffff4fb0</color><width>4.9147</width></LineStyle></Style><Style id="branch26_part43_style"><LineStyle><color>ffff758a</color><width>6.8648</width></LineStyle></Style><StyleMap id="msn_ylw-pushpin2000"><Pair><key>normal</key><styleUrl>#sn_ylw-pushpin4</styleUrl></Pair><Pair><key>highlight</key><styleUrl>#sh_ylw-pushpin010</styleUrl></Pair></StyleMap><Folder><Placemark><name>GBtoML_part1</name><TimeSpan><begin>2002-09-13</begin></TimeSpan><styleUrl>#CtoNW_part1_style52</styleUrl><LineString><tessellate>1</tessellate><altitudeMode>absolute</altitudeMode><coordinates>-3.226,14.756,0 -3.47344,14.69816,23942.46000345033</coordinates></LineString></Placemark><Placemark><name>GBtoML_part2</name><TimeSpan><begin>2002-02-18</begin></TimeSpan><styleUrl>#CtoNW_part1_style52</styleUrl><LineString><tessellate>1</tessellate><altitudeMode>absolute</altitudeMode><coordinates>-3.47344,14.69816,23942.46000345033 -3.72088,14.64032,33512.46296882744</coordinates></LineString></Placemark><Placemark><name>GBtoML_part3</name><TimeSpan><begin>2001-07-27</begin></TimeSpan><styleUrl>#CtoNW_part1_style52</styleUrl><LineString><tessellate>1</tessellate><altitudeMode>absolute</altitudeMode><coordinates>-3.72088,14.64032,33512.46296882744 -3.96832,14.58248,40614.42292659888</coordinates></LineString></Placemark><Placemark><name>GBtoML_part4</name><TimeSpan><begin>2001-01-02</begin></TimeSpan><styleUrl>#CtoNW_part1_style52</styleUrl><LineString><tessellate>1</tessellate><altitudeMode>absolute</altitudeMode><coordinates>-3.96832,14.58248,40614.42292659888 -4.21576,14.52464,46395.90410033677</coordinates></LineString></Placemark><Placemark><name>GBtoML_part5</name><TimeSpan><begin>2000-06-10</begin></TimeSpan><styleUrl>#CtoNW_part1_style52</styleUrl><LineString><tessellate>1</tessellate><altitudeMode>absolute</altitudeMode><coordinates>-4.21576,14.52464,46395.90410033677 -4.463200000000001,14.4668,51305.27143596496</coordinates></LineString></Placemark><Placemark><name>GBtoML_part6</name><TimeSpan><begin>1999-11-17</begin></TimeSpan><styleUrl>#CtoNW_part1_style52</styleUrl><LineString><tessellate>1</tessellate><altitudeMode>absolute</altitudeMode><coordinates>-4.463200000000001,14.4668,51305.27143596496 -4.71064,14.40896,55574.13273414023</coordinates></LineString></Placemark><Placemark><name>GBtoML_part7</name><TimeSpan><begin>1999-04-24</begin></TimeSpan><styleUrl>#CtoNW_part1_style52</styleUrl><LineString><tessellate>1</tessellate><altitudeMode>absolute</altitudeMode><coordinates>-4.71064,14.40896,55574.13273414023 -4.95808,14.35112,59340.87944569941</coordinates></LineString></Placemark><Placemark><name>GBtoML_part8</name><TimeSpan><begin>1998-09-30</begin></TimeSpan><styleUrl>#CtoNW_part1_style52</styleUrl><LineString><tessellate>1</tessellate><altitudeMode>absolute</altitudeMode><coordinates>-4.95808,14.35112,59340.87944569941 -5.20552,14.29328,62696.07730815072</coordinates></LineString></Placemark><Placemark><name>GBtoML_part9</name><TimeSpan><begin>1998-03-08</begin></TimeSpan><styleUrl>#CtoNW_part1_style52</styleUrl><LineString><tessellate>1</tessellate><altitudeMode>absolute</altitudeMode><coordinates>-5.20552,14.29328,62696.07730815072 -5.45296,14.23544,65702.8054079397</coordinates></LineString></Placemark><Placemark><name>GBtoML_part10</name><TimeSpan><begin>1997-08-14</begin></TimeSpan><styleUrl>#CtoNW_part1_style52</styleUrl><LineString><tessellate>1</tessellate><altitudeMode>absolute</altitudeMode><coordinates>-5.45296,14.23544,65702.8054079397 -5.700400000000001,14.1776,68407.02858128662</coordinates></LineString></Placemark><Placemark><name>GBtoML_part11</name><TimeSpan><begin>1997-01-20</begin></TimeSpan><styleUrl>#CtoNW_part1_style52</styleUrl><LineString><tessellate>1</tessellate><altitudeMode>absolute</altitudeMode><coordinates>-5.700400000000001,14.1776,68407.02858128662 -5.94784,14.11976,70843.39681559414</coordinates></LineString></Placemark><Placemark><name>GBtoML_part12</name><TimeSpan><begin>1996-06-27</begin></TimeSpan><styleUrl>#CtoNW_part1_style52</styleUrl><LineString><tessellate>1</tessellate><altitudeMode>absolute</altitudeMode><coordinates>-5.94784,14.11976,70843.39681559414 -6.19528,14.06192,73038.71971513396</coordinates></LineString></Placemark><Placemark><name>GBtoML_part13</name><TimeSpan><begin>1995-12-04</begin></TimeSpan><styleUrl>#CtoNW_part1_style52</styleUrl><LineString><tessellate>1</tessellate><altitudeMode>absolute</altitudeMode><coordinates>-6.19528,14.06192,73038.71971513396 -6.44272,14.00408,75014.16316325511</coordinates></LineString></Placemark><Placemark><name>GBtoML_part14</name><TimeSpan><begin>1995-05-12</begin></TimeSpan><styleUrl>#CtoNW_part1_style52</styleUrl><LineString><tessellate>1</tessellate><altitudeMode>absolute</altitudeMode><coordinates>-6.44272,14.00408,75014.16316325511 -6.690159999999999,13.94624,76786.69913952815</coordinates></LineString></Placemark><Placemark><name>GBtoML_part15</name><TimeSpan><begin>1994-10-18</begin></TimeSpan><styleUrl>#CtoNW_part1_style52</styleUrl><LineString><tessellate>1</tessellate><altitudeMode>absolute</altitudeMode><coordinates>-6.690159999999999,13.94624,76786.69913952815 -6.9376,13.8884,78370.0966351884</coordinates></LineString></Placemark><Placemark><name>GBtoML_part16</name><TimeSpan><begin>1994-03-26</begin></TimeSpan><styleUrl>#CtoNW_part1_style52</styleUrl><LineString><tessellate>1</tessellate><altitudeMode>absolute</altitudeMode><coordinates>-6.9376,13.8884,78370.0966351884 -7.185040000000001,13.83056,79775.61858535798</coordinates></LineString></Placemark><Placemark><name>GBtoML_part17</name><TimeSpan><begin>1993-09-01</begin></TimeSpan><styleUrl>#CtoNW_part1_style52</styleUrl><LineString><tessellate>1</tessellate><altitudeMode>absolute</altitudeMode><coordinates>-7.185040000000001,13.83056,79775.61858535798 -7.43248,13.77272,81012.52364262982</coordinates></LineString></Placemark><Placemark><name>GBtoML_part18</name><TimeSpan><begin>1993-02-06</begin></TimeSpan><styleUrl>#CtoNW_part1_style52</styleUrl><LineString><tessellate>1</tessellate><altitudeMode>absolute</altitudeMode><coordinates>-7.43248,13.77272,81012.52364262982 -7.67992,13.71488,82088.43429754395</coordinates></LineString></Placemark><Placemark><name>GBtoML_part19</name><TimeSpan><begin>1992-07-15</begin></TimeSpan><styleUrl>#CtoNW_part1_style52</styleUrl><LineString><tessellate>1</tessellate><altitudeMode>absolute</altitudeMode><coordinates>-7.67992,13.71488,82088.43429754395 -7.927360000000001,13.65704,83009.61086585168</coordinates></LineString></Placemark><Placemark><name>GBtoML_part20</name><TimeSpan><begin>1991-12-22</begin></TimeSpan><styleUrl>#CtoNW_part1_style52</styleUrl><LineString><tessellate>1</tessellate><altitudeMode>absolute</altitudeMode><coordinates>-7.927360000000001,13.65704,83009.61086585168 -8.174800000000001,13.5992,83781.15742206866</coordinates></LineString></Placemark><Placemark><name>GBtoML_part21</name><TimeSpan><begin>1991-05-30</begin></TimeSpan><styleUrl>#CtoNW_part1_style52</styleUrl><LineString><tessellate>1</tessellate><altitudeMode>absolute</altitudeMode><coordinates>-8.174800000000001,13.5992,83781.15742206866 -8.422239999999999,13.54136,84407.17726630934</coordinates></LineString></Placemark><Placemark><name>GBtoML_part22</name><TimeSpan><begin>1990-11-05</begin></TimeSpan><styleUrl>#CtoNW_part1_style52</styleUrl><LineString><tessellate>1</tessellate><altitudeMode>absolute</altitudeMode><coordinates>-8.422239999999999,13.54136,84407.17726630934 -8.66968,13.48352,84890.88997857359</coordinates></LineString></Placemark><Placemark><name>GBtoML_part23</name><TimeSpan><begin>1990-04-12</begin></TimeSpan><styleUrl>#CtoNW_part1_style52</styleUrl><LineString><tessellate>1</tessellate><altitudeMode>absolute</altitudeMode><coordinates>-8.66968,13.48352,84890.88997857359 -8.917120000000001,13.42568,85234.71840069513</coordinates></LineString></Placemark><Placemark><name>GBtoML_part24</name><TimeSpan><begin>1989-09-18</begin></TimeSpan><styleUrl>#CtoNW_part1_style52</styleUrl><LineString><tessellate>1</tessellate><altitudeMode>absolute</altitudeMode><coordinates>-8.917120000000001,13.42568,85234.71840069513 -9.16456,13.36784,85440.35131330339</coordinates></LineString></Placemark><Placemark><name>GBtoML_part25</name><TimeSpan><begin>1989-02-24</begin></TimeSpan><styleUrl>#CtoNW_part1_style52</styleUrl><LineString><tessellate>1</tessellate><altitudeMode>absolute</altitudeMode><coordinates>-9.16456,13.36784,85440.35131330339 -9.411999999999999,13.31,85508.78572660829</coordinates></LineString></Placemark><Placemark><name>GBtoML_part26</name><TimeSpan><begin>1988-08-02</begin></TimeSpan><styleUrl>#CtoNW_part1_style52</styleUrl><LineString><tessellate>1</tessellate><altitudeMode>absolute</altitudeMode><coordinates>-9.411999999999999,13.31,85508.78572660829 -9.65944,13.25216,85440.35131330339</coordinates></LineString></Placemark><Placemark><name>GBtoML_part27</name><TimeSpan><begin>1988-01-09</begin></TimeSpan><styleUrl>#CtoNW_part1_style52</styleUrl><LineString><tessellate>1</tessellate><altitudeMode>absolute</altitudeMode><coordinates>-9.65944,13.25216,85440.35131330339 -9.906880000000001,13.19432,85234.71840069513</coordinates></LineString></Placemark><Placemark><name>GBtoML_part28</name><TimeSpan><begin>1987-06-17</begin></TimeSpan><styleUrl>#CtoNW_part1_style52</styleUrl><LineString><tessellate>1</tessellate><altitudeMode>absolute</altitudeMode><coordinates>-9.906880000000001,13.19432,85234.71840069513 -10.15432,13.13648,84890.88997857359</coordinates></LineString></Placemark><Placemark><name>GBtoML_part29</name><TimeSpan><begin>1986-11-22</begin></TimeSpan><styleUrl>#CtoNW_part1_style52</styleUrl><LineString><tessellate>1</tessellate><altitudeMode>absolute</altitudeMode><coordinates>-10.15432,13.13648,84890.88997857359 -10.40176,13.07864,84407.17726630934</coordinates></LineString></Placemark><Placemark><name>GBtoML_part30</name><TimeSpan><begin>1986-04-30</begin></TimeSpan><styleUrl>#CtoNW_part1_style52</styleUrl><LineString><tessellate>1</tessellate><altitudeMode>absolute</altitudeMode><coordinates>-10.40176,13.07864,84407.17726630934 -10.6492,13.0208,83781.15742206866</coordinates></LineString></Placemark><Placemark><name>GBtoML_part31</name><TimeSpan><begin>1985-10-06</begin></TimeSpan><styleUrl>#CtoNW_part1_style52</styleUrl><LineString><tessellate>1</tessellate><altitudeMode>absolute</altitudeMode><coordinates>-10.6492,13.0208,83781.15742206866 -10.89664,12.96296,83009.61086585168</coordinates></LineString></Placemark><Placemark><name>GBtoML_part32</name><TimeSpan><begin>1985-03-14</begin></TimeSpan><styleUrl>#CtoNW_part1_style52</styleUrl><LineString><tessellate>1</tessellate><altitudeMode>absolute</altitudeMode><coordinates>-10.89664,12.96296,83009.61086585168 -11.14408,12.90512,82088.43429754395</coordinates></LineString></Placemark><Placemark><name>GBtoML_part33</name><TimeSpan><begin>1984-08-20</begin></TimeSpan><styleUrl>#CtoNW_part1_style52</styleUrl><LineString><tessellate>1</tessellate><altitudeMode>absolute</altitudeMode><coordinates>-11.14408,12.90512,82088.43429754395 -11.39152,12.84728,81012.52364262979</coordinates></LineString></Placemark><Placemark><name>GBtoML_part34</name><TimeSpan><begin>1984-01-26</begin></TimeSpan><styleUrl>#CtoNW_part1_style52</styleUrl><LineString><tessellate>1</tessellate><altitudeMode>absolute</altitudeMode><coordinates>-11.39152,12.84728,81012.52364262979 -11.63896,12.78944,79775.61858535798</coordinates></LineString></Placemark><Placemark><name>GBtoML_part35</name><TimeSpan><begin>1983-07-04</begin></TimeSpan><styleUrl>#CtoNW_part1_style52</styleUrl><LineString><tessellate>1</tessellate><altitudeMode>absolute</altitudeMode><coordinates>-11.63896,12.78944,79775.61858535798 -11.8864,12.7316,78370.09663518837</coordinates></LineString></Placemark><Placemark><name>GBtoML_part36</name><TimeSpan><begin>1982-12-10</begin></TimeSpan><styleUrl>#CtoNW_part1_style52</styleUrl><LineString><tessellate>1</tessellate><altitudeMode>absolute</altitudeMode><coordinates>-11.8864,12.7316,78370.09663518837 -12.13384,12.67376,76786.69913952818</coordinates></LineString></Placemark><Placemark><name>GBtoML_part37</name><TimeSpan><begin>1982-05-18</begin></TimeSpan><styleUrl>#CtoNW_part1_style52</styleUrl><LineString><tessellate>1</tessellate><altitudeMode>absolute</altitudeMode><coordinates>-12.13384,12.67376,76786.69913952818 -12.38128,12.61592,75014.16316325511</coordinates></LineString></Placemark><Placemark><name>GBtoML_part38</name><TimeSpan><begin>1981-10-24</begin></TimeSpan><styleUrl>#CtoNW_part1_style52</styleUrl><LineString><tessellate>1</tessellate><altitudeMode>absolute</altitudeMode><coordinates>-12.38128,12.61592,75014.16316325511 -12.62872,12.55808,73038.71971513396</coordinates></LineString></Placemark><Placemark><name>GBtoML_part39</name><TimeSpan><begin>1981-04-01</begin></TimeSpan><styleUrl>#CtoNW_part1_style52</styleUrl><LineString><tessellate>1</tessellate><altitudeMode>absolute</altitudeMode><coordinates>-12.62872,12.55808,73038.71971513396 -12.87616,12.50024,70843.39681559414</coordinates></LineString></Placemark><Placemark><name>GBtoML_part40</name><TimeSpan><begin>1980-09-06</begin></TimeSpan><styleUrl>#CtoNW_part1_style52</styleUrl><LineString><tessellate>1</tessellate><altitudeMode>absolute</altitudeMode><coordinates>-12.87616,12.50024,70843.39681559414 -13.1236,12.4424,68407.02858128662</coordinates></LineString></Placemark><Placemark><name>GBtoML_part41</name><TimeSpan><begin>1980-02-13</begin></TimeSpan><styleUrl>#CtoNW_part1_style52</styleUrl><LineString><tessellate>1</tessellate><altitudeMode>absolute</altitudeMode><coordinates>-13.1236,12.4424,68407.02858128662 -13.37104,12.38456,65702.8054079397</coordinates></LineString></Placemark><Placemark><name>GBtoML_part42</name><TimeSpan><begin>1979-07-22</begin></TimeSpan><styleUrl>#CtoNW_part1_style52</styleUrl><LineString><tessellate>1</tessellate><altitudeMode>absolute</altitudeMode><coordinates>-13.37104,12.38456,65702.8054079397 -13.61848,12.32672,62696.07730815072</coordinates></LineString></Placemark><Placemark><name>GBtoML_part43</name><TimeSpan><begin>1978-12-28</begin></TimeSpan><styleUrl>#CtoNW_part1_style52</styleUrl><LineString><tessellate>1</tessellate><altitudeMode>absolute</altitudeMode><coordinates>-13.61848,12.32672,62696.07730815072 -13.86592,12.26888,59340.87944569941</coordinates></LineString></Placemark><Placemark><name>GBtoML_part44</name><TimeSpan><begin>1978-06-05</begin></TimeSpan><styleUrl>#CtoNW_part1_style52</styleUrl><LineString><tessellate>1</tessellate><altitudeMode>absolute</altitudeMode><coordinates>-13.86592,12.26888,59340.87944569941 -14.11336,12.21104,55574.13273414023</coordinates></LineString></Placemark><Placemark><name>GBtoML_part45</name><TimeSpan><begin>1977-11-10</begin></TimeSpan><styleUrl>#CtoNW_part1_style52</styleUrl><LineString><tessellate>1</tessellate><altitudeMode>absolute</altitudeMode><coordinates>-14.11336,12.21104,55574.13273414023 -14.3608,12.1532,51305.27143596496</coordinates></LineString></Placemark><Placemark><name>GBtoML_part46</name><TimeSpan><begin>1977-04-18</begin></TimeSpan><styleUrl>#CtoNW_part1_style52</styleUrl><LineString><tessellate>1</tessellate><altitudeMode>absolute</altitudeMode><coordinates>-14.3608,12.1532,51305.27143596496 -14.60824,12.09536,46395.90410033677</coordinates></LineString></Placemark><Placemark><name>GBtoML_part47</name><TimeSpan><begin>1976-09-24</begin></TimeSpan><styleUrl>#CtoNW_part1_style52</styleUrl><LineString><tessellate>1</tessellate><altitudeMode>absolute</altitudeMode><coordinates>-14.60824,12.09536,46395.90410033677 -14.85568,12.03752,40614.42292659886</coordinates></LineString></Placemark><Placemark><name>GBtoML_part48</name><TimeSpan><begin>1976-03-02</begin></TimeSpan><styleUrl>#CtoNW_part1_style52</styleUrl><LineString><tessellate>1</tessellate><altitudeMode>absolute</altitudeMode><coordinates>-14.85568,12.03752,40614.42292659886 -15.10312,11.97968,33512.46296882748</coordinates></LineString></Placemark><Placemark><name>GBtoML_part49</name><TimeSpan><begin>1975-08-09</begin></TimeSpan><styleUrl>#CtoNW_part1_style52</styleUrl><LineString><tessellate>1</tessellate><altitudeMode>absolute</altitudeMode><coordinates>-15.10312,11.97968,33512.46296882748 -15.35056,11.92184,23942.46000345034</coordinates></LineString></Placemark><Placemark><name>GBtoML_part50</name><TimeSpan><begin>1975-01-15</begin></TimeSpan><styleUrl>#CtoNW_part1_style52</styleUrl><LineString><tessellate>1</tessellate><altitudeMode>absolute</altitudeMode><coordinates>-15.35056,11.92184,23942.46000345034 -15.598,11.864,1.047180607390677e-011</coordinates></LineString></Placemark><Folder><name>CMtoGB</name><Placemark><name>CMtoGB_part1</name><TimeSpan><begin>2007-01-10</begin></TimeSpan><styleUrl>#CtoNW_part1_style52</styleUrl><LineString><tessellate>1</tessellate><altitudeMode>absolute</altitudeMode><coordinates>-15.598,11.864,0 -15.05558,11.7039,54099.52175977554</coordinates></LineString></Placemark><Placemark><name>CMtoGB_part2</name><TimeSpan><begin>2006-06-02</begin></TimeSpan><styleUrl>#CtoNW_part1_style52</styleUrl><LineString><tessellate>1</tessellate><altitudeMode>absolute</altitudeMode><coordinates>-15.05558,11.7039,54099.52175977554 -14.51316,11.5438,75723.55636574024</coordinates></LineString></Placemark><Placemark><name>CMtoGB_part3</name><TimeSpan><begin>2005-10-23</begin></TimeSpan><styleUrl>#CtoNW_part1_style52</styleUrl><LineString><tessellate>1</tessellate><altitudeMode>absolute</altitudeMode><coordinates>-14.51316,11.5438,75723.55636574024 -13.97074,11.3837,91770.88973153227</coordinates></LineString></Placemark><Placemark><name>CMtoGB_part4</name><TimeSpan><begin>2005-03-16</begin></TimeSpan><styleUrl>#CtoNW_part1_style52</styleUrl><LineString><tessellate>1</tessellate><altitudeMode>absolute</altitudeMode><coordinates>-13.97074,11.3837,91770.88973153227 -13.42832,11.2236,104834.5167154467</coordinates></LineString></Placemark><Placemark><name>CMtoGB_part5</name><TimeSpan><begin>2004-08-06</begin></TimeSpan><styleUrl>#CtoNW_part1_style52</styleUrl><LineString><tessellate>1</tessellate><altitudeMode>absolute</altitudeMode><coordinates>-13.42832,11.2236,104834.5167154467 -12.8859,11.0635,115927.5466280903</coordinates></LineString></Placemark><Placemark><name>CMtoGB_part6</name><TimeSpan><begin>2003-12-29</begin></TimeSpan><styleUrl>#CtoNW_part1_style52</styleUrl><LineString><tessellate>1</tessellate><altitudeMode>absolute</altitudeMode><coordinates>-12.8859,11.0635,115927.5466280903 -12.34348,10.9034,125573.3121282443</coordinates></LineString></Placemark><Placemark><name>CMtoGB_part7</name><TimeSpan><begin>2003-05-21</begin></TimeSpan><styleUrl>#CtoNW_part1_style52</styleUrl><LineString><tessellate>1</tessellate><altitudeMode>absolute</altitudeMode><coordinates>-12.34348,10.9034,125573.3121282443 -11.80106,10.7433,134084.5175622804</coordinates></LineString></Placemark><Placemark><name>CMtoGB_part8</name><TimeSpan><begin>2002-10-11</begin></TimeSpan><styleUrl>#CtoNW_part1_style52</styleUrl><LineString><tessellate>1</tessellate><altitudeMode>absolute</altitudeMode><coordinates>-11.80106,10.7433,134084.5175622804 -11.25864,10.5832,141665.8020143325</coordinates></LineString></Placemark><Placemark><name>CMtoGB_part9</name><TimeSpan><begin>2002-03-04</begin></TimeSpan><styleUrl>#CtoNW_part1_style52</styleUrl><LineString><tessellate>1</tessellate><altitudeMode>absolute</altitudeMode><coordinates>-11.25864,10.5832,141665.8020143325 -10.71622,10.4231,148459.6967200904</coordinates></LineString></Placemark><Placemark><name>CMtoGB_part10</name><TimeSpan><begin>2001-07-25</begin></TimeSpan><styleUrl>#CtoNW_part1_style52</styleUrl><LineString><tessellate>1</tessellate><altitudeMode>absolute</altitudeMode><coordinates>-10.71622,10.4231,148459.6967200904 -10.1738,10.263,154570.0621707872</coordinates></LineString></Placemark><Placemark><name>CMtoGB_part11</name><TimeSpan><begin>2000-12-16</begin></TimeSpan><styleUrl>#CtoNW_part1_style52</styleUrl><LineString><tessellate>1</tessellate><altitudeMode>absolute</altitudeMode><coordinates>-10.1738,10.263,154570.0621707872 -9.63138,10.1029,160075.1922320988</coordinates></LineString></Placemark><Placemark><name>CMtoGB_part12</name><TimeSpan><begin>2000-05-08</begin></TimeSpan><styleUrl>#CtoNW_part1_style52</styleUrl><LineString><tessellate>1</tessellate><altitudeMode>absolute</altitudeMode><coordinates>-9.63138,10.1029,160075.1922320988 -9.08896,9.9428,165035.6649218839</coordinates></LineString></Placemark><Placemark><name>CMtoGB_part13</name><TimeSpan><begin>1999-09-29</begin></TimeSpan><styleUrl>#CtoNW_part1_style52</styleUrl><LineString><tessellate>1</tessellate><altitudeMode>absolute</altitudeMode><coordinates>-9.08896,9.9428,165035.6649218839 -8.54654,9.7827,169499.3059091273</coordinates></LineString></Placemark><Placemark><name>CMtoGB_part14</name><TimeSpan><begin>1999-02-20</begin></TimeSpan><styleUrl>#CtoNW_part1_style52</styleUrl><LineString><tessellate>1</tessellate><altitudeMode>absolute</altitudeMode><coordinates>-8.54654,9.7827,169499.3059091273 -8.00412,9.6226,173504.4644686299</coordinates></LineString></Placemark><Placemark><name>CMtoGB_part15</name><TimeSpan><begin>1998-07-13</begin></TimeSpan><styleUrl>#CtoNW_part1_style52</styleUrl><LineString><tessellate>1</tessellate><altitudeMode>absolute</altitudeMode><coordinates>-8.00412,9.6226,173504.4644686299 -7.461700000000001,9.4625,177082.2525179156</coordinates></LineString></Placemark><Placemark><name>CMtoGB_part16</name><TimeSpan><begin>1997-12-04</begin></TimeSpan><styleUrl>#CtoNW_part1_style52</styleUrl><LineString><tessellate>1</tessellate><altitudeMode>absolute</altitudeMode><coordinates>-7.461700000000001,9.4625,177082.2525179156 -6.919280000000001,9.3024,180258.1193802214</coordinates></LineString></Placemark><Placemark><name>CMtoGB_part17</name><TimeSpan><begin>1997-04-26</begin></TimeSpan><styleUrl>#CtoNW_part1_style52</styleUrl><LineString><tessellate>1</tessellate><altitudeMode>absolute</altitudeMode><coordinates>-6.919280000000001,9.3024,180258.1193802214 -6.37686,9.142300000000001,183052.9855740466</coordinates></LineString></Placemark><Placemark><name>CMtoGB_part18</name><TimeSpan><begin>1996-09-16</begin></TimeSpan><styleUrl>#CtoNW_part1_style52</styleUrl><LineString><tessellate>1</tessellate><altitudeMode>absolute</altitudeMode><coordinates>-6.37686,9.142300000000001,183052.9855740466 -5.83444,8.982200000000001,185484.0746049446</coordinates></LineString></Placemark><Placemark><name>CMtoGB_part19</name><TimeSpan><begin>1996-02-08</begin></TimeSpan><styleUrl>#CtoNW_part1_style52</styleUrl><LineString><tessellate>1</tessellate><altitudeMode>absolute</altitudeMode><coordinates>-5.83444,8.982200000000001,185484.0746049446 -5.292020000000001,8.822100000000001,187565.532057294</coordinates></LineString></Placemark><Placemark><name>CMtoGB_part20</name><TimeSpan><begin>1995-07-01</begin></TimeSpan><styleUrl>#CtoNW_part1_style52</styleUrl><LineString><tessellate>1</tessellate><altitudeMode>absolute</altitudeMode><coordinates>-5.292020000000001,8.822100000000001,187565.532057294 -4.749600000000001,8.662000000000001,189308.8909143506</coordinates></LineString></Placemark><Placemark><name>CMtoGB_part21</name><TimeSpan><begin>1994-11-22</begin></TimeSpan><styleUrl>#CtoNW_part1_style52</styleUrl><LineString><tessellate>1</tessellate><altitudeMode>absolute</altitudeMode><coordinates>-4.749600000000001,8.662000000000001,189308.8909143506 -4.207180000000001,8.501900000000001,190723.4228455169</coordinates></LineString></Placemark><Placemark><name>CMtoGB_part22</name><TimeSpan><begin>1994-04-14</begin></TimeSpan><styleUrl>#CtoNW_part1_style52</styleUrl><LineString><tessellate>1</tessellate><altitudeMode>absolute</altitudeMode><coordinates>-4.207180000000001,8.501900000000001,190723.4228455169 -3.664760000000002,8.341799999999999,191816.4026979986</coordinates></LineString></Placemark><Placemark><name>CMtoGB_part23</name><TimeSpan><begin>1993-09-04</begin></TimeSpan><styleUrl>#CtoNW_part1_style52</styleUrl><LineString><tessellate>1</tessellate><altitudeMode>absolute</altitudeMode><coordinates>-3.664760000000002,8.341799999999999,191816.4026979986 -3.122340000000001,8.181699999999999,192593.3050380887</coordinates></LineString></Placemark><Placemark><name>CMtoGB_part24</name><TimeSpan><begin>1993-01-26</begin></TimeSpan><styleUrl>#CtoNW_part1_style52</styleUrl><LineString><tessellate>1</tessellate><altitudeMode>absolute</altitudeMode><coordinates>-3.122340000000001,8.181699999999999,192593.3050380887 -2.57992,8.021599999999999,193057.9457737764</coordinates></LineString></Placemark><Placemark><name>CMtoGB_part25</name><TimeSpan><begin>1992-06-18</begin></TimeSpan><styleUrl>#CtoNW_part1_style52</styleUrl><LineString><tessellate>1</tessellate><altitudeMode>absolute</altitudeMode><coordinates>-2.57992,8.021599999999999,193057.9457737764 -2.0375,7.861500000000001,193212.577713484</coordinates></LineString></Placemark><Placemark><name>CMtoGB_part26</name><TimeSpan><begin>1991-11-10</begin></TimeSpan><styleUrl>#CtoNW_part1_style52</styleUrl><LineString><tessellate>1</tessellate><altitudeMode>absolute</altitudeMode><coordinates>-2.0375,7.861500000000001,193212.577713484 -1.49508,7.701400000000001,193057.9457737764</coordinates></LineString></Placemark><Placemark><name>CMtoGB_part27</name><TimeSpan><begin>1991-04-02</begin></TimeSpan><styleUrl>#CtoNW_part1_style52</styleUrl><LineString><tessellate>1</tessellate><altitudeMode>absolute</altitudeMode><coordinates>-1.49508,7.701400000000001,193057.9457737764 -0.9526599999999998,7.541300000000001,192593.3050380887</coordinates></LineString></Placemark><Placemark><name>CMtoGB_part28</name><TimeSpan><begin>1990-08-24</begin></TimeSpan><styleUrl>#CtoNW_part1_style52</styleUrl><LineString><tessellate>1</tessellate><altitudeMode>absolute</altitudeMode><coordinates>-0.9526599999999998,7.541300000000001,192593.3050380887 -0.4102399999999999,7.3812,191816.4026979986</coordinates></LineString></Placemark><Placemark><name>CMtoGB_part29</name><TimeSpan><begin>1990-01-14</begin></TimeSpan><styleUrl>#CtoNW_part1_style52</styleUrl><LineString><tessellate>1</tessellate><altitudeMode>absolute</altitudeMode><coordinates>-0.4102399999999999,7.3812,191816.4026979986 0.13218,7.2211,190723.4228455169</coordinates></LineString></Placemark><Placemark><name>CMtoGB_part30</name><TimeSpan><begin>1989-06-06</begin></TimeSpan><styleUrl>#CtoNW_part1_style52</styleUrl><LineString><tessellate>1</tessellate><altitudeMode>absolute</altitudeMode><coordinates>0.13218,7.2211,190723.4228455169 0.6745999999999999,7.061,189308.8909143506</coordinates></LineString></Placemark><Placemark><name>CMtoGB_part31</name><TimeSpan><begin>1988-10-28</begin></TimeSpan><styleUrl>#CtoNW_part1_style52</styleUrl><LineString><tessellate>1</tessellate><altitudeMode>absolute</altitudeMode><coordinates>0.6745999999999999,7.061,189308.8909143506 1.21702,6.9009,187565.532057294</coordinates></LineString></Placemark><Placemark><name>CMtoGB_part32</name><TimeSpan><begin>1988-03-20</begin></TimeSpan><styleUrl>#CtoNW_part1_style52</styleUrl><LineString><tessellate>1</tessellate><altitudeMode>absolute</altitudeMode><coordinates>1.21702,6.9009,187565.532057294 1.759439999999999,6.740800000000001,185484.0746049446</coordinates></LineString></Placemark><Placemark><name>CMtoGB_part33</name><TimeSpan><begin>1987-08-12</begin></TimeSpan><styleUrl>#CtoNW_part1_style52</styleUrl><LineString><tessellate>1</tessellate><altitudeMode>absolute</altitudeMode><coordinates>1.759439999999999,6.740800000000001,185484.0746049446 2.30186,6.580699999999999,183052.9855740466</coordinates></LineString></Placemark><Placemark><name>CMtoGB_part34</name><TimeSpan><begin>1987-01-02</begin></TimeSpan><styleUrl>#CtoNW_part1_style52</styleUrl><LineString><tessellate>1</tessellate><altitudeMode>absolute</altitudeMode><coordinates>2.30186,6.580699999999999,183052.9855740466 2.844279999999999,6.4206,180258.1193802214</coordinates></LineString></Placemark><Placemark><name>CMtoGB_part35</name><TimeSpan><begin>1986-05-25</begin></TimeSpan><styleUrl>#CtoNW_part1_style52</styleUrl><LineString><tessellate>1</tessellate><altitudeMode>absolute</altitudeMode><coordinates>2.844279999999999,6.4206,180258.1193802214 3.386699999999999,6.2605,177082.2525179156</coordinates></LineString></Placemark><Placemark><name>CMtoGB_part36</name><TimeSpan><begin>1985-10-16</begin></TimeSpan><styleUrl>#CtoNW_part1_style52</styleUrl><LineString><tessellate>1</tessellate><altitudeMode>absolute</altitudeMode><coordinates>3.386699999999999,6.2605,177082.2525179156 3.92912,6.100400000000002,173504.4644686299</coordinates></LineString></Placemark><Placemark><name>CMtoGB_part37</name><TimeSpan><begin>1985-03-08</begin></TimeSpan><styleUrl>#CtoNW_part1_style52</styleUrl><LineString><tessellate>1</tessellate><altitudeMode>absolute</altitudeMode><coordinates>3.92912,6.100400000000002,173504.4644686299 4.471539999999999,5.9403,169499.3059091273</coordinates></LineString></Placemark><Placemark><name>CMtoGB_part38</name><TimeSpan><begin>1984-07-30</begin></TimeSpan><styleUrl>#CtoNW_part1_style52</styleUrl><LineString><tessellate>1</tessellate><altitudeMode>absolute</altitudeMode><coordinates>4.471539999999999,5.9403,169499.3059091273 5.013959999999999,5.7802,165035.6649218839</coordinates></LineString></Placemark><Placemark><name>CMtoGB_part39</name><TimeSpan><begin>1983-12-21</begin></TimeSpan><styleUrl>#CtoNW_part1_style52</styleUrl><LineString><tessellate>1</tessellate><altitudeMode>absolute</altitudeMode><coordinates>5.013959999999999,5.7802,165035.6649218839 5.556379999999999,5.6201,160075.1922320988</coordinates></LineString></Placemark><Placemark><name>CMtoGB_part40</name><TimeSpan><begin>1983-05-13</begin></TimeSpan><styleUrl>#CtoNW_part1_style52</styleUrl><LineString><tessellate>1</tessellate><altitudeMode>absolute</altitudeMode><coordinates>5.556379999999999,5.6201,160075.1922320988 6.098799999999999,5.46,154570.0621707871</coordinates></LineString></Placemark><Placemark><name>CMtoGB_part41</name><TimeSpan><begin>1982-10-04</begin></TimeSpan><styleUrl>#CtoNW_part1_style52</styleUrl><LineString><tessellate>1</tessellate><altitudeMode>absolute</altitudeMode><coordinates>6.098799999999999,5.46,154570.0621707871 6.641219999999999,5.2999,148459.6967200904</coordinates></LineString></Placemark><Placemark><name>CMtoGB_part42</name><TimeSpan><begin>1982-02-24</begin></TimeSpan><styleUrl>#CtoNW_part1_style52</styleUrl><LineString><tessellate>1</tessellate><altitudeMode>absolute</altitudeMode><coordinates>6.641219999999999,5.2999,148459.6967200904 7.183639999999999,5.1398,141665.8020143325</coordinates></LineString></Placemark><Placemark><name>CMtoGB_part43</name><TimeSpan><begin>1981-07-18</begin></TimeSpan><styleUrl>#CtoNW_part1_style52</styleUrl><LineString><tessellate>1</tessellate><altitudeMode>absolute</altitudeMode><coordinates>7.183639999999999,5.1398,141665.8020143325 7.726059999999999,4.9797,134084.5175622804</coordinates></LineString></Placemark><Placemark><name>CMtoGB_part44</name><TimeSpan><begin>1980-12-08</begin></TimeSpan><styleUrl>#CtoNW_part1_style52</styleUrl><LineString><tessellate>1</tessellate><altitudeMode>absolute</altitudeMode><coordinates>7.726059999999999,4.9797,134084.5175622804 8.268479999999999,4.819599999999999,125573.3121282443</coordinates></LineString></Placemark><Placemark><name>CMtoGB_part45</name><TimeSpan><begin>1980-04-30</begin></TimeSpan><styleUrl>#CtoNW_part1_style52</styleUrl><LineString><tessellate>1</tessellate><altitudeMode>absolute</altitudeMode><coordinates>8.268479999999999,4.819599999999999,125573.3121282443 8.810899999999998,4.6595,115927.5466280904</coordinates></LineString></Placemark><Placemark><name>CMtoGB_part46</name><TimeSpan><begin>1979-09-22</begin></TimeSpan><styleUrl>#CtoNW_part1_style52</styleUrl><LineString><tessellate>1</tessellate><altitudeMode>absolute</altitudeMode><coordinates>8.810899999999998,4.6595,115927.5466280904 9.353319999999998,4.4994,104834.5167154466</coordinates></LineString></Placemark><Placemark><name>CMtoGB_part47</name><TimeSpan><begin>1979-02-12</begin></TimeSpan><styleUrl>#CtoNW_part1_style52</styleUrl><LineString><tessellate>1</tessellate><altitudeMode>absolute</altitudeMode><coordinates>9.353319999999998,4.4994,104834.5167154466 9.895739999999998,4.3393,91770.88973153225</coordinates></LineString></Placemark><Placemark><name>CMtoGB_part48</name><TimeSpan><begin>1978-07-06</begin></TimeSpan><styleUrl>#CtoNW_part1_style52</styleUrl><LineString><tessellate>1</tessellate><altitudeMode>absolute</altitudeMode><coordinates>9.895739999999998,4.3393,91770.88973153225 10.43816,4.1792,75723.55636574034</coordinates></LineString></Placemark><Placemark><name>CMtoGB_part49</name><TimeSpan><begin>1977-11-26</begin></TimeSpan><styleUrl>#CtoNW_part1_style52</styleUrl><LineString><tessellate>1</tessellate><altitudeMode>absolute</altitudeMode><coordinates>10.43816,4.1792,75723.55636574034 10.98058,4.0191,54099.52175977556</coordinates></LineString></Placemark><Placemark><name>CMtoGB_part50</name><TimeSpan><begin>1977-04-19</begin></TimeSpan><styleUrl>#CtoNW_part1_style52</styleUrl><LineString><tessellate>1</tessellate><altitudeMode>absolute</altitudeMode><coordinates>10.98058,4.0191,54099.52175977556 11.523,3.859,2.366171648518274e-011</coordinates></LineString></Placemark></Folder></Folder><Placemark><name>Mali</name><LookAt><TimeStamp xmlns="http://www.google.com/kml/ext/2.2"><when xmlns="http://www.opengis.net/kml/2.2">2007-01-10</when></TimeStamp><longitude>-3.168750026030024</longitude><latitude>14.51141440737452</latitude><altitude>0</altitude><range>174151.3833014795</range><tilt>0</tilt><heading>0.4331997318676837</heading><altitudeMode>relativeToGround</altitudeMode><altitudeMode xmlns="http://www.google.com/kml/ext/2.2">relativeToSeaFloor</altitudeMode></LookAt><styleUrl>#msn_ylw-pushpin200</styleUrl><Point><coordinates>-3.226535197232943,14.75278897059557,0</coordinates></Point></Placemark><Placemark><name>Cameroon</name><LookAt><TimeStamp xmlns="http://www.google.com/kml/ext/2.2"><when xmlns="http://www.opengis.net/kml/2.2">2007-01-10</when></TimeStamp><longitude>11.02277332813154</longitude><latitude>3.414262494086397</latitude><altitude>0</altitude><range>336445.7507093556</range><tilt>0</tilt><heading>5.676322234197801</heading><altitudeMode>relativeToGround</altitudeMode><altitudeMode xmlns="http://www.google.com/kml/ext/2.2">relativeToSeaFloor</altitudeMode></LookAt><styleUrl>#msn_ylw-pushpin51</styleUrl><Point><coordinates>11.51650638614008,3.857646326051184,0</coordinates></Point></Placemark><Placemark><name>Guinea-Bissau</name><LookAt><TimeStamp xmlns="http://www.google.com/kml/ext/2.2"><when xmlns="http://www.opengis.net/kml/2.2">2007-01-10</when></TimeStamp><longitude>-14.68190757171942</longitude><latitude>11.46285321341678</latitude><altitude>0</altitude><range>475846.156300698</range><tilt>0</tilt><heading>-2.279965828042571</heading><altitudeMode>relativeToGround</altitudeMode><altitudeMode xmlns="http://www.google.com/kml/ext/2.2">relativeToSeaFloor</altitudeMode></LookAt><styleUrl>#msn_ylw-pushpin02</styleUrl><Point><coordinates>-15.58832913394394,11.85542015653337,0</coordinates></Point></Placemark></Document></kml>
